# Supplementary material for: Assessing Relative Stressors and Mental Disorders among Canadian Provincial Correctional Workers
Source: Int J Environ Res Public Health. 2021 Sep 23;18(19):10018. doi: 10.3390/ijerph181910018 (PMC8508585; doi:10.3390/ijerph181910018)
Supplement: Supplementary file 1 [file ijerph-18-10018-s001.zip]

Archive with 1 entries (1 files):
- ijerph-1360078-supplementary.pdf
